# Supplementary material for: Early Signs of Molecular Defects in iPSC-Derived Neural Stems Cells from Patients with Familial Parkinson’s Disease
Source: Biomolecules. 2022 Jun 23;12(7):876. doi: 10.3390/biom12070876 (PMC9313424; doi:10.3390/biom12070876)
Supplement: Supplementary file 1 [file biomolecules-12-00876-s001.zip]

Archive with 1 entries (1 files):
- biomolecules-1744156-supplementary.pdf
